# Supplementary material for: Thermotolerance adaptation to human-modified habitats occurs in the native range of the invasive ant Wasmannia auropunctata before long-distance dispersal
Source: Evol Appl. 2013 Mar 11;6(4):721–34. doi: 10.1111/eva.12058 (PMC3684750; doi:10.1111/eva.12058)
Supplement: Supplementary file 2 [file eva0006-0721-SD2.xls]

## Sheet: Thermotolerance Experiment
PopType	Pop	Condition	Replicat	Rack	NbDeadWorkers	NbTotalWorkers	Mortality
IntroducedClonal	Cameroun	1	1	1	1	10	0.1
IntroducedClonal	Cameroun	1	1	1	2	10	0.2
IntroducedClonal	Cameroun	1	1	2	0	10	0
IntroducedClonal	Cameroun	1	1	2	0	10	0
IntroducedClonal	Cameroun	1	1	3	2	10	0.2
IntroducedClonal	Cameroun	1	1	3	2	10	0.2
IntroducedClonal	Cameroun	1	1	4	0	10	0
IntroducedClonal	Cameroun	1	1	4	0	10	0
IntroducedClonal	Cameroun	1	1	5	3	10	0.3
IntroducedClonal	Cameroun	1	1	5	3	10	0.3
IntroducedClonal	Cameroun	1	2	1	1	10	0.1
IntroducedClonal	Cameroun	1	2	1	0	10	0
IntroducedClonal	Cameroun	1	2	2	3	10	0.3
IntroducedClonal	Cameroun	1	2	2	1	10	0.1
IntroducedClonal	Cameroun	1	2	3	1	10	0.1
IntroducedClonal	Cameroun	1	2	3	3	10	0.3
IntroducedClonal	Cameroun	1	2	4	0	10	0
IntroducedClonal	Cameroun	1	2	4	1	10	0.1
IntroducedClonal	Cameroun	1	2	5	0	10	0
IntroducedClonal	Cameroun	1	2	5	1	10	0.1
IntroducedClonal	Cameroun	2	1	1	6	10	0.6
IntroducedClonal	Cameroun	2	1	1	6	10	0.6
IntroducedClonal	Cameroun	2	1	2	6	10	0.6
IntroducedClonal	Cameroun	2	1	2	8	10	0.8
IntroducedClonal	Cameroun	2	1	3	6	10	0.6
IntroducedClonal	Cameroun	2	1	3	8	10	0.8
IntroducedClonal	Cameroun	2	1	4	9	10	0.9
IntroducedClonal	Cameroun	2	1	4	8	10	0.8
IntroducedClonal	Cameroun	2	1	5	9	10	0.9
IntroducedClonal	Cameroun	2	1	5	9	10	0.9
IntroducedClonal	Cameroun	2	2	1	2	10	0.2
IntroducedClonal	Cameroun	2	2	1	1	10	0.1
IntroducedClonal	Cameroun	2	2	2	1	10	0.1
IntroducedClonal	Cameroun	2	2	2	1	10	0.1
IntroducedClonal	Cameroun	2	2	3	3	10	0.3
IntroducedClonal	Cameroun	2	2	3	1	10	0.1
IntroducedClonal	Cameroun	2	2	4	0	10	0
IntroducedClonal	Cameroun	2	2	4	1	10	0.1
IntroducedClonal	Cameroun	2	2	5	2	10	0.2
IntroducedClonal	Cameroun	2	2	5	5	10	0.5
IntroducedClonal	Cameroun	3	1	1	0	10	0
IntroducedClonal	Cameroun	3	1	1	3	10	0.3
IntroducedClonal	Cameroun	3	1	2	3	10	0.3
IntroducedClonal	Cameroun	3	1	2	3	10	0.3
IntroducedClonal	Cameroun	3	1	3	1	10	0.1
IntroducedClonal	Cameroun	3	1	3	6	10	0.6
IntroducedClonal	Cameroun	3	1	4	5	10	0.5
IntroducedClonal	Cameroun	3	1	4	3	10	0.3
IntroducedClonal	Cameroun	3	1	5	2	10	0.2
IntroducedClonal	Cameroun	3	1	5	3	10	0.3
IntroducedClonal	Cameroun	3	2	1	3	10	0.3
IntroducedClonal	Cameroun	3	2	1	2	10	0.2
IntroducedClonal	Cameroun	3	2	2	0	10	0
IntroducedClonal	Cameroun	3	2	2	2	10	0.2
IntroducedClonal	Cameroun	3	2	3	0	10	0
IntroducedClonal	Cameroun	3	2	3	1	10	0.1
IntroducedClonal	Cameroun	3	2	4	2	10	0.2
IntroducedClonal	Cameroun	3	2	4	1	10	0.1
IntroducedClonal	Cameroun	3	2	5	2	10	0.2
IntroducedClonal	Cameroun	3	2	5	0	10	0
IntroducedClonal	Cameroun	4	1	1	6	10	0.6
IntroducedClonal	Cameroun	4	1	1	10	10	1
IntroducedClonal	Cameroun	4	1	2	5	10	0.5
IntroducedClonal	Cameroun	4	1	2	8	10	0.8
IntroducedClonal	Cameroun	4	1	3	8	10	0.8
IntroducedClonal	Cameroun	4	1	3	8	10	0.8
IntroducedClonal	Cameroun	4	1	4	9	10	0.9
IntroducedClonal	Cameroun	4	1	4	9	10	0.9
IntroducedClonal	Cameroun	4	1	5	10	10	1
IntroducedClonal	Cameroun	4	1	5	10	10	1
IntroducedClonal	Cameroun	4	2	1	3	10	0.3
IntroducedClonal	Cameroun	4	2	1	4	10	0.4
IntroducedClonal	Cameroun	4	2	2	5	10	0.5
IntroducedClonal	Cameroun	4	2	2	2	10	0.2
IntroducedClonal	Cameroun	4	2	3	9	10	0.9
IntroducedClonal	Cameroun	4	2	3	6	10	0.6
IntroducedClonal	Cameroun	4	2	4	7	10	0.7
IntroducedClonal	Cameroun	4	2	4	9	10	0.9
IntroducedClonal	Cameroun	4	2	5	9	10	0.9
IntroducedClonal	Cameroun	4	2	5	7	10	0.7
IntroducedClonal	Floride	1	1	1	1	10	0.1
IntroducedClonal	Floride	1	1	1	0	10	0
IntroducedClonal	Floride	1	1	2	0	10	0
IntroducedClonal	Floride	1	1	2	1	10	0.1
IntroducedClonal	Floride	1	1	3	1	10	0.1
IntroducedClonal	Floride	1	1	3	0	10	0
IntroducedClonal	Floride	1	1	4	0	10	0
IntroducedClonal	Floride	1	1	4	0	10	0
IntroducedClonal	Floride	1	1	5	0	10	0
IntroducedClonal	Floride	1	1	5	1	10	0.1
IntroducedClonal	Floride	1	2	1	1	10	0.1
IntroducedClonal	Floride	1	2	1	3	10	0.3
IntroducedClonal	Floride	1	2	2	9	10	0.9
IntroducedClonal	Floride	1	2	2	0	10	0
IntroducedClonal	Floride	1	2	3	1	10	0.1
IntroducedClonal	Floride	1	2	3	1	10	0.1
IntroducedClonal	Floride	1	2	4	2	10	0.2
IntroducedClonal	Floride	1	2	4	0	10	0
IntroducedClonal	Floride	1	2	5	1	10	0.1
IntroducedClonal	Floride	1	2	5	1	10	0.1
IntroducedClonal	Floride	2	1	1	0	10	0
IntroducedClonal	Floride	2	1	1	0	10	0
IntroducedClonal	Floride	2	1	2	0	10	0
IntroducedClonal	Floride	2	1	2	6	10	0.6
IntroducedClonal	Floride	2	1	3	0	10	0
IntroducedClonal	Floride	2	1	3	1	10	0.1
IntroducedClonal	Floride	2	1	4	6	10	0.6
IntroducedClonal	Floride	2	1	4	2	10	0.2
IntroducedClonal	Floride	2	1	5	6	10	0.6
IntroducedClonal	Floride	2	1	5	5	10	0.5
IntroducedClonal	Floride	2	2	1	2	10	0.2
IntroducedClonal	Floride	2	2	1	1	10	0.1
IntroducedClonal	Floride	2	2	2	0	10	0
IntroducedClonal	Floride	2	2	2	0	10	0
IntroducedClonal	Floride	2	2	3	1	10	0.1
IntroducedClonal	Floride	2	2	3	1	10	0.1
IntroducedClonal	Floride	2	2	4	0	10	0
IntroducedClonal	Floride	2	2	4	2	10	0.2
IntroducedClonal	Floride	2	2	5	1	10	0.1
IntroducedClonal	Floride	2	2	5	0	10	0
IntroducedClonal	Floride	3	1	1	10	10	1
IntroducedClonal	Floride	3	1	1	9	10	0.9
IntroducedClonal	Floride	3	1	2	8	10	0.8
IntroducedClonal	Floride	3	1	2	8	10	0.8
IntroducedClonal	Floride	3	1	3	3	10	0.3
IntroducedClonal	Floride	3	1	3	3	10	0.3
IntroducedClonal	Floride	3	1	4	10	10	1
IntroducedClonal	Floride	3	1	4	4	10	0.4
IntroducedClonal	Floride	3	1	5	8	10	0.8
IntroducedClonal	Floride	3	1	5	10	10	1
IntroducedClonal	Floride	3	2	1	3	10	0.3
IntroducedClonal	Floride	3	2	1	1	10	0.1
IntroducedClonal	Floride	3	2	2	6	10	0.6
IntroducedClonal	Floride	3	2	2	1	10	0.1
IntroducedClonal	Floride	3	2	3	1	10	0.1
IntroducedClonal	Floride	3	2	3	0	10	0
IntroducedClonal	Floride	3	2	4	2	10	0.2
IntroducedClonal	Floride	3	2	4	4	10	0.4
IntroducedClonal	Floride	3	2	5	1	10	0.1
IntroducedClonal	Floride	3	2	5	7	10	0.7
IntroducedClonal	Floride	4	1	1	6	10	0.6
IntroducedClonal	Floride	4	1	1	5	10	0.5
IntroducedClonal	Floride	4	1	2	5	10	0.5
IntroducedClonal	Floride	4	1	2	1	10	0.1
IntroducedClonal	Floride	4	1	3	4	10	0.4
IntroducedClonal	Floride	4	1	3	6	10	0.6
IntroducedClonal	Floride	4	1	4	7	10	0.7
IntroducedClonal	Floride	4	1	4	8	10	0.8
IntroducedClonal	Floride	4	1	5	6	10	0.6
IntroducedClonal	Floride	4	1	5	7	10	0.7
IntroducedClonal	Floride	4	2	1	3	10	0.3
IntroducedClonal	Floride	4	2	1	2	10	0.2
IntroducedClonal	Floride	4	2	2	4	10	0.4
IntroducedClonal	Floride	4	2	2	2	10	0.2
IntroducedClonal	Floride	4	2	3	6	10	0.6
IntroducedClonal	Floride	4	2	3	2	10	0.2
IntroducedClonal	Floride	4	2	4	6	10	0.6
IntroducedClonal	Floride	4	2	4	6	10	0.6
IntroducedClonal	Floride	4	2	5	4	10	0.4
IntroducedClonal	Floride	4	2	5	7	10	0.7
IntroducedClonal	NCQ0	1	1	1	0	10	0
IntroducedClonal	NCQ0	1	1	1	0	10	0
IntroducedClonal	NCQ0	1	1	2	1	10	0.1
IntroducedClonal	NCQ0	1	1	2	0	10	0
IntroducedClonal	NCQ0	1	1	3	0	10	0
IntroducedClonal	NCQ0	1	1	3	0	10	0
IntroducedClonal	NCQ0	1	1	4	0	10	0
IntroducedClonal	NCQ0	1	1	4	0	10	0
IntroducedClonal	NCQ0	1	1	5	0	10	0
IntroducedClonal	NCQ0	1	1	5	0	10	0
IntroducedClonal	NCQ0	1	2	1	0	10	0
IntroducedClonal	NCQ0	1	2	1	0	10	0
IntroducedClonal	NCQ0	1	2	2	0	10	0
IntroducedClonal	NCQ0	1	2	2	0	10	0
IntroducedClonal	NCQ0	1	2	3	0	10	0
IntroducedClonal	NCQ0	1	2	3	0	10	0
IntroducedClonal	NCQ0	1	2	4	1	10	0.1
IntroducedClonal	NCQ0	1	2	4	0	10	0
IntroducedClonal	NCQ0	1	2	5	1	10	0.1
IntroducedClonal	NCQ0	1	2	5	0	10	0
IntroducedClonal	NCQ0	2	1	1	0	10	0
IntroducedClonal	NCQ0	2	1	1	0	10	0
IntroducedClonal	NCQ0	2	1	2	1	10	0.1
IntroducedClonal	NCQ0	2	1	2	1	10	0.1
IntroducedClonal	NCQ0	2	1	3	0	10	0
IntroducedClonal	NCQ0	2	1	3	0	10	0
IntroducedClonal	NCQ0	2	1	4	0	10	0
IntroducedClonal	NCQ0	2	1	4	3	10	0.3
IntroducedClonal	NCQ0	2	1	5	1	10	0.1
IntroducedClonal	NCQ0	2	1	5	0	10	0
IntroducedClonal	NCQ0	2	2	1	0	10	0
IntroducedClonal	NCQ0	2	2	1	0	10	0
IntroducedClonal	NCQ0	2	2	2	0	10	0
IntroducedClonal	NCQ0	2	2	2	1	10	0.1
IntroducedClonal	NCQ0	2	2	3	0	10	0
IntroducedClonal	NCQ0	2	2	3	0	10	0
IntroducedClonal	NCQ0	2	2	4	0	10	0
IntroducedClonal	NCQ0	2	2	4	0	10	0
IntroducedClonal	NCQ0	2	2	5	0	10	0
IntroducedClonal	NCQ0	2	2	5	1	10	0.1
IntroducedClonal	NCQ0	3	1	1	2	10	0.2
IntroducedClonal	NCQ0	3	1	1	0	10	0
IntroducedClonal	NCQ0	3	1	2	5	10	0.5
IntroducedClonal	NCQ0	3	1	2	2	10	0.2
IntroducedClonal	NCQ0	3	1	3	3	10	0.3
IntroducedClonal	NCQ0	3	1	3	2	10	0.2
IntroducedClonal	NCQ0	3	1	4	1	10	0.1
IntroducedClonal	NCQ0	3	1	4	1	10	0.1
IntroducedClonal	NCQ0	3	1	5	6	10	0.6
IntroducedClonal	NCQ0	3	1	5	7	10	0.7
IntroducedClonal	NCQ0	3	2	1	0	10	0
IntroducedClonal	NCQ0	3	2	1	0	10	0
IntroducedClonal	NCQ0	3	2	2	1	10	0.1
IntroducedClonal	NCQ0	3	2	2	0	10	0
IntroducedClonal	NCQ0	3	2	3	0	10	0
IntroducedClonal	NCQ0	3	2	3	2	10	0.2
IntroducedClonal	NCQ0	3	2	4	2	10	0.2
IntroducedClonal	NCQ0	3	2	4	2	10	0.2
IntroducedClonal	NCQ0	3	2	5	1	10	0.1
IntroducedClonal	NCQ0	3	2	5	3	10	0.3
IntroducedClonal	NCQ0	4	1	1	0	10	0
IntroducedClonal	NCQ0	4	1	1	1	10	0.1
IntroducedClonal	NCQ0	4	1	2	1	10	0.1
IntroducedClonal	NCQ0	4	1	2	3	10	0.3
IntroducedClonal	NCQ0	4	1	3	2	10	0.2
IntroducedClonal	NCQ0	4	1	3	4	10	0.4
IntroducedClonal	NCQ0	4	1	4	4	10	0.4
IntroducedClonal	NCQ0	4	1	4	2	10	0.2
IntroducedClonal	NCQ0	4	1	5	2	10	0.2
IntroducedClonal	NCQ0	4	1	5	5	10	0.5
IntroducedClonal	NCQ0	4	2	1	0	10	0
IntroducedClonal	NCQ0	4	2	1	3	10	0.3
IntroducedClonal	NCQ0	4	2	2	2	10	0.2
IntroducedClonal	NCQ0	4	2	2	2	10	0.2
IntroducedClonal	NCQ0	4	2	3	2	10	0.2
IntroducedClonal	NCQ0	4	2	3	3	10	0.3
IntroducedClonal	NCQ0	4	2	4	6	10	0.6
IntroducedClonal	NCQ0	4	2	4	3	10	0.3
IntroducedClonal	NCQ0	4	2	5	5	10	0.5
IntroducedClonal	NCQ0	4	2	5	6	10	0.6
NativeClonal	Cay	1	1	1	1	10	0.1
NativeClonal	Cay	1	1	1	0	10	0
NativeClonal	Cay	1	1	2	0	10	0
NativeClonal	Cay	1	1	2	2	10	0.2
NativeClonal	Cay	1	1	3	0	10	0
NativeClonal	Cay	1	1	3	0	10	0
NativeClonal	Cay	1	1	4	0	10	0
NativeClonal	Cay	1	1	4	0	10	0
NativeClonal	Cay	1	1	5	0	10	0
NativeClonal	Cay	1	1	5	0	10	0
NativeClonal	Cay	1	2	1	0	10	0
NativeClonal	Cay	1	2	1	0	10	0
NativeClonal	Cay	1	2	2	0	10	0
NativeClonal	Cay	1	2	2	1	10	0.1
NativeClonal	Cay	1	2	3	3	10	0.3
NativeClonal	Cay	1	2	3	5	10	0.5
NativeClonal	Cay	1	2	4	2	10	0.2
NativeClonal	Cay	1	2	4	0	10	0
NativeClonal	Cay	1	2	5	2	10	0.2
NativeClonal	Cay	1	2	5	3	10	0.3
NativeClonal	Cay	2	1	1	0	10	0
NativeClonal	Cay	2	1	1	0	10	0
NativeClonal	Cay	2	1	2	0	10	0
NativeClonal	Cay	2	1	2	0	10	0
NativeClonal	Cay	2	1	3	2	10	0.2
NativeClonal	Cay	2	1	3	0	10	0
NativeClonal	Cay	2	1	4	1	10	0.1
NativeClonal	Cay	2	1	4	3	10	0.3
NativeClonal	Cay	2	1	5	5	10	0.5
NativeClonal	Cay	2	1	5	0	10	0
NativeClonal	Cay	2	2	1	0	10	0
NativeClonal	Cay	2	2	1	2	10	0.2
NativeClonal	Cay	2	2	2	1	10	0.1
NativeClonal	Cay	2	2	2	0	10	0
NativeClonal	Cay	2	2	3	0	10	0
NativeClonal	Cay	2	2	3	2	10	0.2
NativeClonal	Cay	2	2	5	2	10	0.2
NativeClonal	Cay	2	2	5	1	10	0.1
NativeClonal	Cay	2	2	5	5	10	0.5
NativeClonal	Cay	2	2	5	5	10	0.5
NativeClonal	Cay	3	1	1	3	10	0.3
NativeClonal	Cay	3	1	1	6	10	0.6
NativeClonal	Cay	3	1	2	7	10	0.7
NativeClonal	Cay	3	1	2	4	10	0.4
NativeClonal	Cay	3	1	3	5	10	0.5
NativeClonal	Cay	3	1	3	1	10	0.1
NativeClonal	Cay	3	1	4	7	10	0.7
NativeClonal	Cay	3	1	4	9	10	0.9
NativeClonal	Cay	3	1	5	9	10	0.9
NativeClonal	Cay	3	1	5	5	10	0.5
NativeClonal	Cay	3	2	1	2	10	0.2
NativeClonal	Cay	3	2	1	0	10	0
NativeClonal	Cay	3	2	2	2	10	0.2
NativeClonal	Cay	3	2	2	2	10	0.2
NativeClonal	Cay	3	2	3	2	10	0.2
NativeClonal	Cay	3	2	3	0	10	0
NativeClonal	Cay	3	2	4	3	10	0.3
NativeClonal	Cay	3	2	4	2	10	0.2
NativeClonal	Cay	3	2	5	2	10	0.2
NativeClonal	Cay	3	2	5	4	10	0.4
NativeClonal	Cay	4	1	1	5	10	0.5
NativeClonal	Cay	4	1	1	1	10	0.1
NativeClonal	Cay	4	1	2	1	10	0.1
NativeClonal	Cay	4	1	2	7	10	0.7
NativeClonal	Cay	4	1	3	3	10	0.3
NativeClonal	Cay	4	1	3	6	10	0.6
NativeClonal	Cay	4	1	4	6	10	0.6
NativeClonal	Cay	4	1	4	5	10	0.5
NativeClonal	Cay	4	1	5	10	10	1
NativeClonal	Cay	4	1	5	6	10	0.6
NativeClonal	Cay	4	2	1	3	10	0.3
NativeClonal	Cay	4	2	1	2	10	0.2
NativeClonal	Cay	4	2	2	3	10	0.3
NativeClonal	Cay	4	2	2	2	10	0.2
NativeClonal	Cay	4	2	3	6	10	0.6
NativeClonal	Cay	4	2	3	4	10	0.4
NativeClonal	Cay	4	2	4	6	10	0.6
NativeClonal	Cay	4	2	4	8	10	0.8
NativeClonal	Cay	4	2	5	4	10	0.4
NativeClonal	Cay	4	2	5	5	10	0.5
NativeClonal	Ker	1	1	1	0	10	0
NativeClonal	Ker	1	1	1	1	10	0.1
NativeClonal	Ker	1	1	2	1	10	0.1
NativeClonal	Ker	1	1	2	0	10	0
NativeClonal	Ker	1	1	3	1	10	0.1
NativeClonal	Ker	1	1	3	0	10	0
NativeClonal	Ker	1	1	4	2	10	0.2
NativeClonal	Ker	1	1	4	2	10	0.2
NativeClonal	Ker	1	1	5	0	10	0
NativeClonal	Ker	1	1	5	0	10	0
NativeClonal	Ker	1	2	1	5	10	0.5
NativeClonal	Ker	1	2	1	0	10	0
NativeClonal	Ker	1	2	2	0	10	0
NativeClonal	Ker	1	2	2	2	10	0.2
NativeClonal	Ker	1	2	3	2	10	0.2
NativeClonal	Ker	1	2	3	3	10	0.3
NativeClonal	Ker	1	2	4	2	10	0.2
NativeClonal	Ker	1	2	4	0	10	0
NativeClonal	Ker	1	2	5	1	10	0.1
NativeClonal	Ker	1	2	5	3	10	0.3
NativeClonal	Ker	2	1	1	1	10	0.1
NativeClonal	Ker	2	1	1	6	10	0.6
NativeClonal	Ker	2	1	2	3	10	0.3
NativeClonal	Ker	2	1	2	2	10	0.2
NativeClonal	Ker	2	1	3	4	10	0.4
NativeClonal	Ker	2	1	3	5	10	0.5
NativeClonal	Ker	2	1	4	5	10	0.5
NativeClonal	Ker	2	1	4	3	10	0.3
NativeClonal	Ker	2	1	5	8	10	0.8
NativeClonal	Ker	2	1	5	5	10	0.5
NativeClonal	Ker	2	2	1	0	10	0
NativeClonal	Ker	2	2	1	0	10	0
NativeClonal	Ker	2	2	2	1	10	0.1
NativeClonal	Ker	2	2	2	6	10	0.6
NativeClonal	Ker	2	2	3	1	10	0.1
NativeClonal	Ker	2	2	3	2	10	0.2
NativeClonal	Ker	2	2	4	4	10	0.4
NativeClonal	Ker	2	2	4	2	10	0.2
NativeClonal	Ker	2	2	5	4	10	0.4
NativeClonal	Ker	2	2	5	4	10	0.4
NativeClonal	Ker	3	1	1	1	10	0.1
NativeClonal	Ker	3	1	1	10	10	1
NativeClonal	Ker	3	1	2	8	10	0.8
NativeClonal	Ker	3	1	2	2	10	0.2
NativeClonal	Ker	3	1	3	9	10	0.9
NativeClonal	Ker	3	1	3	9	10	0.9
NativeClonal	Ker	3	1	4	9	10	0.9
NativeClonal	Ker	3	1	4	8	10	0.8
NativeClonal	Ker	3	1	5	9	10	0.9
NativeClonal	Ker	3	1	5	10	10	1
NativeClonal	Ker	3	2	1	3	10	0.3
NativeClonal	Ker	3	2	1	1	10	0.1
NativeClonal	Ker	3	2	2	1	10	0.1
NativeClonal	Ker	3	2	2	4	10	0.4
NativeClonal	Ker	3	2	3	1	10	0.1
NativeClonal	Ker	3	2	3	4	10	0.4
NativeClonal	Ker	3	2	4	4	10	0.4
NativeClonal	Ker	3	2	4	5	10	0.5
NativeClonal	Ker	3	2	5	3	10	0.3
NativeClonal	Ker	3	2	5	3	10	0.3
NativeClonal	Ker	4	1	1	4	10	0.4
NativeClonal	Ker	4	1	1	2	10	0.2
NativeClonal	Ker	4	1	2	3	10	0.3
NativeClonal	Ker	4	1	2	2	10	0.2
NativeClonal	Ker	4	1	3	5	10	0.5
NativeClonal	Ker	4	1	3	5	10	0.5
NativeClonal	Ker	4	1	4	6	10	0.6
NativeClonal	Ker	4	1	4	7	10	0.7
NativeClonal	Ker	4	1	5	10	10	1
NativeClonal	Ker	4	1	5	10	10	1
NativeClonal	Ker	4	2	1	0	10	0
NativeClonal	Ker	4	2	1	2	10	0.2
NativeClonal	Ker	4	2	2	1	10	0.1
NativeClonal	Ker	4	2	2	1	10	0.1
NativeClonal	Ker	4	2	3	2	10	0.2
NativeClonal	Ker	4	2	3	0	10	0
NativeClonal	Ker	4	2	4	3	10	0.3
NativeClonal	Ker	4	2	4	7	10	0.7
NativeClonal	Ker	4	2	5	6	10	0.6
NativeClonal	Ker	4	2	5	10	10	1
NativeClonal	P2-1	1	1	1	2	10	0.2
NativeClonal	P2-1	1	1	1	3	10	0.3
NativeClonal	P2-1	1	1	2	1	10	0.1
NativeClonal	P2-1	1	1	2	5	9	0.555556
NativeClonal	P2-1	1	1	3	1	10	0.1
NativeClonal	P2-1	1	1	3	0	10	0
NativeClonal	P2-1	1	1	4	4	10	0.4
NativeClonal	P2-1	1	1	4	3	10	0.3
NativeClonal	P2-1	1	1	5	2	10	0.2
NativeClonal	P2-1	1	1	5	5	10	0.5
NativeClonal	P2-1	1	2	1	0	10	0
NativeClonal	P2-1	1	2	1	1	10	0.1
NativeClonal	P2-1	1	2	2	0	10	0
NativeClonal	P2-1	1	2	2	0	10	0
NativeClonal	P2-1	1	2	3	1	10	0.1
NativeClonal	P2-1	1	2	3	2	10	0.2
NativeClonal	P2-1	1	2	4	1	10	0.1
NativeClonal	P2-1	1	2	4	0	10	0
NativeClonal	P2-1	1	2	5	2	10	0.2
NativeClonal	P2-1	1	2	5	0	10	0
NativeClonal	P2-1	2	1	1	3	10	0.3
NativeClonal	P2-1	2	1	1	4	10	0.4
NativeClonal	P2-1	2	1	2	3	10	0.3
NativeClonal	P2-1	2	1	2	4	10	0.4
NativeClonal	P2-1	2	1	3	5	10	0.5
NativeClonal	P2-1	2	1	3	5	10	0.5
NativeClonal	P2-1	2	1	4	3	10	0.3
NativeClonal	P2-1	2	1	4	1	10	0.1
NativeClonal	P2-1	2	1	5	2	10	0.2
NativeClonal	P2-1	2	1	5	6	10	0.6
NativeClonal	P2-1	2	2	1	3	10	0.3
NativeClonal	P2-1	2	2	1	1	10	0.1
NativeClonal	P2-1	2	2	2	0	10	0
NativeClonal	P2-1	2	2	2	2	10	0.2
NativeClonal	P2-1	2	2	3	0	10	0
NativeClonal	P2-1	2	2	3	1	10	0.1
NativeClonal	P2-1	2	2	4	1	10	0.1
NativeClonal	P2-1	2	2	4	1	10	0.1
NativeClonal	P2-1	2	2	5	0	10	0
NativeClonal	P2-1	2	2	5	2	10	0.2
NativeClonal	P2-1	3	1	1	4	10	0.4
NativeClonal	P2-1	3	1	1	3	10	0.3
NativeClonal	P2-1	3	1	2	5	10	0.5
NativeClonal	P2-1	3	1	2	8	10	0.8
NativeClonal	P2-1	3	1	3	5	10	0.5
NativeClonal	P2-1	3	1	3	3	10	0.3
NativeClonal	P2-1	3	1	4	4	10	0.4
NativeClonal	P2-1	3	1	4	6	10	0.6
NativeClonal	P2-1	3	1	5	6	10	0.6
NativeClonal	P2-1	3	1	5	9	10	0.9
NativeClonal	P2-1	3	2	1	4	10	0.4
NativeClonal	P2-1	3	2	1	2	10	0.2
NativeClonal	P2-1	3	2	2	5	10	0.5
NativeClonal	P2-1	3	2	2	3	10	0.3
NativeClonal	P2-1	3	2	3	3	10	0.3
NativeClonal	P2-1	3	2	3	5	10	0.5
NativeClonal	P2-1	3	2	4	1	10	0.1
NativeClonal	P2-1	3	2	4	7	10	0.7
NativeClonal	P2-1	3	2	5	7	10	0.7
NativeClonal	P2-1	3	2	5	10	10	1
NativeClonal	P2-1	4	1	1	3	9	0.333333
NativeClonal	P2-1	4	1	1	5	10	0.5
NativeClonal	P2-1	4	1	2	8	10	0.8
NativeClonal	P2-1	4	1	2	7	11	0.636364
NativeClonal	P2-1	4	1	3	9	10	0.9
NativeClonal	P2-1	4	1	3	7	10	0.7
NativeClonal	P2-1	4	1	4	7	10	0.7
NativeClonal	P2-1	4	1	4	10	10	1
NativeClonal	P2-1	4	1	5	9	10	0.9
NativeClonal	P2-1	4	1	5	10	10	1
NativeClonal	P2-1	4	2	1	1	10	0.1
NativeClonal	P2-1	4	2	1	1	10	0.1
NativeClonal	P2-1	4	2	2	3	10	0.3
NativeClonal	P2-1	4	2	2	2	10	0.2
NativeClonal	P2-1	4	2	3	2	10	0.2
NativeClonal	P2-1	4	2	4	7	10	0.7
NativeClonal	P2-1	4	2	4	6	10	0.6
NativeClonal	P2-1	4	2	5	5	10	0.5
NativeClonal	P2-1	4	2	5	10	10	1
NativeClonal	P2-2	1	1	1	1	10	0.1
NativeClonal	P2-2	1	1	1	2	10	0.2
NativeClonal	P2-2	1	1	2	1	10	0.1
NativeClonal	P2-2	1	1	2	1	10	0.1
NativeClonal	P2-2	1	1	3	4	10	0.4
NativeClonal	P2-2	1	1	3	1	10	0.1
NativeClonal	P2-2	1	1	4	3	10	0.3
NativeClonal	P2-2	1	1	4	2	10	0.2
NativeClonal	P2-2	1	1	5	1	10	0.1
NativeClonal	P2-2	1	1	5	2	10	0.2
NativeClonal	P2-2	1	2	1	1	10	0.1
NativeClonal	P2-2	1	2	1	3	10	0.3
NativeClonal	P2-2	1	2	2	5	10	0.5
NativeClonal	P2-2	1	2	2	3	10	0.3
NativeClonal	P2-2	1	2	3	1	10	0.1
NativeClonal	P2-2	1	2	3	0	10	0
NativeClonal	P2-2	1	2	4	0	10	0
NativeClonal	P2-2	1	2	4	1	10	0.1
NativeClonal	P2-2	1	2	5	2	10	0.2
NativeClonal	P2-2	1	2	5	1	10	0.1
NativeClonal	P2-2	2	1	1	1	10	0.1
NativeClonal	P2-2	2	1	1	3	10	0.3
NativeClonal	P2-2	2	1	2	3	10	0.3
NativeClonal	P2-2	2	1	2	2	10	0.2
NativeClonal	P2-2	2	1	3	0	10	0
NativeClonal	P2-2	2	1	3	3	10	0.3
NativeClonal	P2-2	2	1	4	3	10	0.3
NativeClonal	P2-2	2	1	4	2	10	0.2
NativeClonal	P2-2	2	1	5	6	10	0.6
NativeClonal	P2-2	2	1	5	4	10	0.4
NativeClonal	P2-2	2	2	1	1	10	0.1
NativeClonal	P2-2	2	2	1	4	10	0.4
NativeClonal	P2-2	2	2	2	1	10	0.1
NativeClonal	P2-2	2	2	2	3	10	0.3
NativeClonal	P2-2	2	2	3	0	10	0
NativeClonal	P2-2	2	2	3	3	10	0.3
NativeClonal	P2-2	2	2	4	2	10	0.2
NativeClonal	P2-2	2	2	4	4	10	0.4
NativeClonal	P2-2	2	2	5	5	10	0.5
NativeClonal	P2-2	2	2	5	3	10	0.3
NativeClonal	P2-2	3	1	1	4	10	0.4
NativeClonal	P2-2	3	1	1	3	10	0.3
NativeClonal	P2-2	3	1	2	4	10	0.4
NativeClonal	P2-2	3	1	2	4	10	0.4
NativeClonal	P2-2	3	1	3	8	10	0.8
NativeClonal	P2-2	3	1	3	5	10	0.5
NativeClonal	P2-2	3	1	4	5	10	0.5
NativeClonal	P2-2	3	1	4	5	10	0.5
NativeClonal	P2-2	3	1	5	1	10	0.1
NativeClonal	P2-2	3	1	5	6	10	0.6
NativeClonal	P2-2	3	2	1	1	10	0.1
NativeClonal	P2-2	3	2	1	4	10	0.4
NativeClonal	P2-2	3	2	2	3	10	0.3
NativeClonal	P2-2	3	2	2	1	10	0.1
NativeClonal	P2-2	3	2	3	3	10	0.3
NativeClonal	P2-2	3	2	3	4	10	0.4
NativeClonal	P2-2	3	2	4	4	10	0.4
NativeClonal	P2-2	3	2	4	2	10	0.2
NativeClonal	P2-2	3	2	5	2	10	0.2
NativeClonal	P2-2	3	2	5	7	10	0.7
NativeClonal	P2-2	4	1	1	1	10	0.1
NativeClonal	P2-2	4	1	1	5	10	0.5
NativeClonal	P2-2	4	1	2	5	10	0.5
NativeClonal	P2-2	4	1	2	7	10	0.7
NativeClonal	P2-2	4	1	3	8	10	0.8
NativeClonal	P2-2	4	1	3	9	10	0.9
NativeClonal	P2-2	4	1	4	5	10	0.5
NativeClonal	P2-2	4	1	4	9	10	0.9
NativeClonal	P2-2	4	1	5	8	10	0.8
NativeClonal	P2-2	4	1	5	8	10	0.8
NativeClonal	P2-2	4	2	1	1	10	0.1
NativeClonal	P2-2	4	2	1	2	10	0.2
NativeClonal	P2-2	4	2	2	5	10	0.5
NativeClonal	P2-2	4	2	2	4	10	0.4
NativeClonal	P2-2	4	2	3	5	10	0.5
NativeClonal	P2-2	4	2	3	4	10	0.4
NativeClonal	P2-2	4	2	4	7	10	0.7
NativeClonal	P2-2	4	2	4	8	10	0.8
NativeClonal	P2-2	4	2	5	9	10	0.9
NativeClonal	P2-2	4	2	5	7	10	0.7
NativeClonal	Pi41	1	1	1	0	10	0
NativeClonal	Pi41	1	1	1	0	10	0
NativeClonal	Pi41	1	1	2	0	10	0
NativeClonal	Pi41	1	1	2	1	10	0.1
NativeClonal	Pi41	1	1	3	2	10	0.2
NativeClonal	Pi41	1	1	3	0	10	0
NativeClonal	Pi41	1	1	4	2	10	0.2
NativeClonal	Pi41	1	1	4	1	10	0.1
NativeClonal	Pi41	1	1	5	0	10	0
NativeClonal	Pi41	1	1	5	2	10	0.2
NativeClonal	Pi41	1	2	1	1	10	0.1
NativeClonal	Pi41	1	2	1	0	10	0
NativeClonal	Pi41	1	2	2	0	10	0
NativeClonal	Pi41	1	2	2	1	10	0.1
NativeClonal	Pi41	1	2	3	1	10	0.1
NativeClonal	Pi41	1	2	3	0	10	0
NativeClonal	Pi41	1	2	4	0	10	0
NativeClonal	Pi41	1	2	4	0	10	0
NativeClonal	Pi41	1	2	5	0	10	0
NativeClonal	Pi41	1	2	5	1	10	0.1
NativeClonal	Pi41	2	1	1	1	10	0.1
NativeClonal	Pi41	2	1	1	2	10	0.2
NativeClonal	Pi41	2	1	2	6	10	0.6
NativeClonal	Pi41	2	1	2	3	10	0.3
NativeClonal	Pi41	2	1	3	4	10	0.4
NativeClonal	Pi41	2	1	3	5	10	0.5
NativeClonal	Pi41	2	1	4	9	10	0.9
NativeClonal	Pi41	2	1	4	5	10	0.5
NativeClonal	Pi41	2	1	5	4	10	0.4
NativeClonal	Pi41	2	1	5	6	10	0.6
NativeClonal	Pi41	2	2	1	0	10	0
NativeClonal	Pi41	2	2	1	1	10	0.1
NativeClonal	Pi41	2	2	2	0	10	0
NativeClonal	Pi41	2	2	2	0	10	0
NativeClonal	Pi41	2	2	3	1	10	0.1
NativeClonal	Pi41	2	2	3	1	10	0.1
NativeClonal	Pi41	2	2	4	4	10	0.4
NativeClonal	Pi41	2	2	4	2	10	0.2
NativeClonal	Pi41	2	2	5	0	10	0
NativeClonal	Pi41	2	2	5	3	10	0.3
NativeClonal	Pi41	3	1	1	1	10	0.1
NativeClonal	Pi41	3	1	1	10	10	1
NativeClonal	Pi41	3	1	2	1	10	0.1
NativeClonal	Pi41	3	1	2	3	10	0.3
NativeClonal	Pi41	3	1	3	5	10	0.5
NativeClonal	Pi41	3	1	3	0	10	0
NativeClonal	Pi41	3	1	4	0	10	0
NativeClonal	Pi41	3	1	4	1	10	0.1
NativeClonal	Pi41	3	1	5	9	10	0.9
NativeClonal	Pi41	3	1	5	10	10	1
NativeClonal	Pi41	3	2	1	0	10	0
NativeClonal	Pi41	3	2	1	1	10	0.1
NativeClonal	Pi41	3	2	2	0	10	0
NativeClonal	Pi41	3	2	2	9	10	0.9
NativeClonal	Pi41	3	2	3	6	10	0.6
NativeClonal	Pi41	3	2	3	2	10	0.2
NativeClonal	Pi41	3	2	4	1	10	0.1
NativeClonal	Pi41	3	2	4	8	10	0.8
NativeClonal	Pi41	3	2	5	5	10	0.5
NativeClonal	Pi41	3	2	5	5	10	0.5
NativeClonal	Pi41	4	1	1	1	10	0.1
NativeClonal	Pi41	4	1	1	3	10	0.3
NativeClonal	Pi41	4	1	2	2	10	0.2
NativeClonal	Pi41	4	1	2	7	10	0.7
NativeClonal	Pi41	4	1	3	3	10	0.3
NativeClonal	Pi41	4	1	3	6	10	0.6
NativeClonal	Pi41	4	1	4	5	10	0.5
NativeClonal	Pi41	4	1	4	9	10	0.9
NativeClonal	Pi41	4	1	5	9	10	0.9
NativeClonal	Pi41	4	1	5	10	10	1
NativeClonal	Pi41	4	2	1	1	10	0.1
NativeClonal	Pi41	4	2	1	1	10	0.1
NativeClonal	Pi41	4	2	2	1	10	0.1
NativeClonal	Pi41	4	2	2	1	10	0.1
NativeClonal	Pi41	4	2	3	7	10	0.7
NativeClonal	Pi41	4	2	3	5	10	0.5
NativeClonal	Pi41	4	2	4	6	10	0.6
NativeClonal	Pi41	4	2	4	6	10	0.6
NativeClonal	Pi41	4	2	5	9	10	0.9
NativeClonal	Pi41	4	2	5	10	10	1
NativeSexual	M11	1	1	1	5	10	0.5
NativeSexual	M11	1	1	1	5	10	0.5
NativeSexual	M11	1	1	2	5	10	0.5
NativeSexual	M11	1	1	2	5	10	0.5
NativeSexual	M11	1	1	3	8	10	0.8
NativeSexual	M11	1	1	3	3	10	0.3
NativeSexual	M11	1	1	4	8	10	0.8
NativeSexual	M11	1	1	4	6	10	0.6
NativeSexual	M11	1	1	5	5	10	0.5
NativeSexual	M11	1	1	5	5	10	0.5
NativeSexual	M11	1	2	1	4	10	0.4
NativeSexual	M11	1	2	1	9	10	0.9
NativeSexual	M11	1	2	2	4	10	0.4
NativeSexual	M11	1	2	2	3	10	0.3
NativeSexual	M11	1	2	3	2	10	0.2
NativeSexual	M11	1	2	3	7	10	0.7
NativeSexual	M11	1	2	4	7	10	0.7
NativeSexual	M11	1	2	4	9	10	0.9
NativeSexual	M11	1	2	5	5	10	0.5
NativeSexual	M11	1	2	5	6	10	0.6
NativeSexual	M11	2	1	1	6	10	0.6
NativeSexual	M11	2	1	1	8	10	0.8
NativeSexual	M11	2	1	2	7	10	0.7
NativeSexual	M11	2	1	2	7	10	0.7
NativeSexual	M11	2	1	3	6	10	0.6
NativeSexual	M11	2	1	3	7	10	0.7
NativeSexual	M11	2	1	4	8	10	0.8
NativeSexual	M11	2	1	4	9	10	0.9
NativeSexual	M11	2	1	5	10	10	1
NativeSexual	M11	2	1	5	7	10	0.7
NativeSexual	M11	2	2	1	7	10	0.7
NativeSexual	M11	2	2	1	9	10	0.9
NativeSexual	M11	2	2	2	7	10	0.7
NativeSexual	M11	2	2	2	7	10	0.7
NativeSexual	M11	2	2	3	9	10	0.9
NativeSexual	M11	2	2	3	7	10	0.7
NativeSexual	M11	2	2	4	5	10	0.5
NativeSexual	M11	2	2	4	8	10	0.8
NativeSexual	M11	2	2	5	7	10	0.7
NativeSexual	M11	2	2	5	10	10	1
NativeSexual	M11	3	1	1	10	10	1
NativeSexual	M11	3	1	1	10	10	1
NativeSexual	M11	3	1	2	10	10	1
NativeSexual	M11	3	1	2	10	10	1
NativeSexual	M11	3	1	3	10	10	1
NativeSexual	M11	3	1	3	10	10	1
NativeSexual	M11	3	1	4	10	10	1
NativeSexual	M11	3	1	4	10	10	1
NativeSexual	M11	3	1	5	10	10	1
NativeSexual	M11	3	1	5	10	10	1
NativeSexual	M11	3	2	1	9	10	0.9
NativeSexual	M11	3	2	1	10	10	1
NativeSexual	M11	3	2	2	10	10	1
NativeSexual	M11	3	2	2	8	10	0.8
NativeSexual	M11	3	2	3	8	10	0.8
NativeSexual	M11	3	2	3	10	10	1
NativeSexual	M11	3	2	4	9	10	0.9
NativeSexual	M11	3	2	4	10	10	1
NativeSexual	M11	3	2	5	10	10	1
NativeSexual	M11	3	2	5	10	10	1
NativeSexual	M11	4	1	1	8	10	0.8
NativeSexual	M11	4	1	1	10	10	1
NativeSexual	M11	4	1	2	10	10	1
NativeSexual	M11	4	1	2	10	10	1
NativeSexual	M11	4	1	3	9	10	0.9
NativeSexual	M11	4	1	3	9	9	1
NativeSexual	M11	4	1	4	10	10	1
NativeSexual	M11	4	1	4	10	10	1
NativeSexual	M11	4	1	5	10	10	1
NativeSexual	M11	4	1	5	10	10	1
NativeSexual	M11	4	2	1	10	10	1
NativeSexual	M11	4	2	1	7	10	0.7
NativeSexual	M11	4	2	2	10	10	1
NativeSexual	M11	4	2	2	10	10	1
NativeSexual	M11	4	2	3	10	10	1
NativeSexual	M11	4	2	3	10	10	1
NativeSexual	M11	4	2	4	9	10	0.9
NativeSexual	M11	4	2	4	10	10	1
NativeSexual	M11	4	2	5	10	10	1
NativeSexual	M11	4	2	5	10	10	1
NativeSexual	M3	1	1	1	2	10	0.2
NativeSexual	M3	1	1	1	2	10	0.2
NativeSexual	M3	1	1	2	1	10	0.1
NativeSexual	M3	1	1	2	6	10	0.6
NativeSexual	M3	1	1	3	2	10	0.2
NativeSexual	M3	1	1	3	4	10	0.4
NativeSexual	M3	1	1	4	5	10	0.5
NativeSexual	M3	1	1	4	3	10	0.3
NativeSexual	M3	1	1	5	5	10	0.5
NativeSexual	M3	1	1	5	3	10	0.3
NativeSexual	M3	1	2	1	7	10	0.7
NativeSexual	M3	1	2	1	3	10	0.3
NativeSexual	M3	1	2	2	1	10	0.1
NativeSexual	M3	1	2	2	4	10	0.4
NativeSexual	M3	1	2	3	6	10	0.6
NativeSexual	M3	1	2	3	7	10	0.7
NativeSexual	M3	1	2	4	7	10	0.7
NativeSexual	M3	1	2	4	5	10	0.5
NativeSexual	M3	1	2	5	4	10	0.4
NativeSexual	M3	1	2	5	7	10	0.7
NativeSexual	M3	2	1	1	5	10	0.5
NativeSexual	M3	2	1	1	6	10	0.6
NativeSexual	M3	2	1	2	7	10	0.7
NativeSexual	M3	2	1	2	7	10	0.7
NativeSexual	M3	2	1	3	6	10	0.6
NativeSexual	M3	2	1	3	8	10	0.8
NativeSexual	M3	2	1	4	9	10	0.9
NativeSexual	M3	2	1	4	7	10	0.7
NativeSexual	M3	2	1	5	10	10	1
NativeSexual	M3	2	1	5	10	10	1
NativeSexual	M3	2	2	1	3	10	0.3
NativeSexual	M3	2	2	1	7	10	0.7
NativeSexual	M3	2	2	2	4	10	0.4
NativeSexual	M3	2	2	2	9	10	0.9
NativeSexual	M3	2	2	3	8	10	0.8
NativeSexual	M3	2	2	3	8	10	0.8
NativeSexual	M3	2	2	4	6	10	0.6
NativeSexual	M3	2	2	4	7	10	0.7
NativeSexual	M3	2	2	5	7	10	0.7
NativeSexual	M3	2	2	5	9	10	0.9
NativeSexual	M3	3	1	1	10	10	1
NativeSexual	M3	3	1	1	9	10	0.9
NativeSexual	M3	3	1	2	8	10	0.8
NativeSexual	M3	3	1	2	10	10	1
NativeSexual	M3	3	1	3	9	10	0.9
NativeSexual	M3	3	1	3	9	10	0.9
NativeSexual	M3	3	1	4	7	10	0.7
NativeSexual	M3	3	1	4	10	10	1
NativeSexual	M3	3	1	5	10	10	1
NativeSexual	M3	3	1	5	10	10	1
NativeSexual	M3	3	2	1	9	10	0.9
NativeSexual	M3	3	2	1	10	10	1
NativeSexual	M3	3	2	2	10	10	1
NativeSexual	M3	3	2	2	10	10	1
NativeSexual	M3	3	2	3	8	10	0.8
NativeSexual	M3	3	2	3	10	10	1
NativeSexual	M3	3	2	4	9	10	0.9
NativeSexual	M3	3	2	4	8	10	0.8
NativeSexual	M3	3	2	5	10	10	1
NativeSexual	M3	3	2	5	10	10	1
NativeSexual	M3	4	1	1	8	10	0.8
NativeSexual	M3	4	1	1	10	10	1
NativeSexual	M3	4	1	2	9	10	0.9
NativeSexual	M3	4	1	2	10	10	1
NativeSexual	M3	4	1	3	10	10	1
NativeSexual	M3	4	1	3	10	10	1
NativeSexual	M3	4	1	4	10	10	1
NativeSexual	M3	4	1	4	10	10	1
NativeSexual	M3	4	1	5	10	10	1
NativeSexual	M3	4	1	5	10	10	1
NativeSexual	M3	4	2	1	9	10	0.9
NativeSexual	M3	4	2	1	8	10	0.8
NativeSexual	M3	4	2	2	8	10	0.8
NativeSexual	M3	4	2	2	10	10	1
NativeSexual	M3	4	2	3	9	10	0.9
NativeSexual	M3	4	2	3	10	10	1
NativeSexual	M3	4	2	4	9	10	0.9
NativeSexual	M3	4	2	4	10	10	1
NativeSexual	M3	4	2	5	10	10	1
NativeSexual	M3	4	2	5	10	10	1
NativeSexual	M7	1	1	1	6	10	0.6
NativeSexual	M7	1	1	1	3	10	0.3
NativeSexual	M7	1	1	2	4	10	0.4
NativeSexual	M7	1	1	2	4	10	0.4
NativeSexual	M7	1	1	3	2	10	0.2
NativeSexual	M7	1	1	3	2	10	0.2
NativeSexual	M7	1	1	4	4	10	0.4
NativeSexual	M7	1	1	4	1	10	0.1
NativeSexual	M7	1	1	5	3	10	0.3
NativeSexual	M7	1	1	5	6	10	0.6
NativeSexual	M7	1	2	1	7	10	0.7
NativeSexual	M7	1	2	1	3	10	0.3
NativeSexual	M7	1	2	2	1	10	0.1
NativeSexual	M7	1	2	2	6	10	0.6
NativeSexual	M7	1	2	3	3	10	0.3
NativeSexual	M7	1	2	3	2	10	0.2
NativeSexual	M7	1	2	4	3	10	0.3
NativeSexual	M7	1	2	4	1	10	0.1
NativeSexual	M7	1	2	5	1	10	0.1
NativeSexual	M7	1	2	5	5	10	0.5
NativeSexual	M7	2	1	1	5	10	0.5
NativeSexual	M7	2	1	1	3	10	0.3
NativeSexual	M7	2	1	2	3	10	0.3
NativeSexual	M7	2	1	2	3	10	0.3
NativeSexual	M7	2	1	3	2	10	0.2
NativeSexual	M7	2	1	3	5	10	0.5
NativeSexual	M7	2	1	4	7	10	0.7
NativeSexual	M7	2	1	4	3	10	0.3
NativeSexual	M7	2	1	5	7	10	0.7
NativeSexual	M7	2	1	5	8	10	0.8
NativeSexual	M7	2	2	1	3	10	0.3
NativeSexual	M7	2	2	1	5	10	0.5
NativeSexual	M7	2	2	2	1	10	0.1
NativeSexual	M7	2	2	2	5	10	0.5
NativeSexual	M7	2	2	3	4	7	0.571429
NativeSexual	M7	2	2	3	3	10	0.3
NativeSexual	M7	2	2	4	5	10	0.5
NativeSexual	M7	2	2	4	5	10	0.5
NativeSexual	M7	2	2	5	4	10	0.4
NativeSexual	M7	2	2	5	7	10	0.7
NativeSexual	M7	3	1	1	1	10	0.1
NativeSexual	M7	3	1	1	9	10	0.9
NativeSexual	M7	3	1	2	6	10	0.6
NativeSexual	M7	3	1	2	6	10	0.6
NativeSexual	M7	3	1	3	5	10	0.5
NativeSexual	M7	3	1	3	7	10	0.7
NativeSexual	M7	3	1	4	10	10	1
NativeSexual	M7	3	1	4	10	10	1
NativeSexual	M7	3	1	5	10	10	1
NativeSexual	M7	3	1	5	9	10	0.9
NativeSexual	M7	3	2	1	3	10	0.3
NativeSexual	M7	3	2	1	4	10	0.4
NativeSexual	M7	3	2	2	4	10	0.4
NativeSexual	M7	3	2	2	7	10	0.7
NativeSexual	M7	3	2	3	4	10	0.4
NativeSexual	M7	3	2	3	2	10	0.2
NativeSexual	M7	3	2	4	5	10	0.5
NativeSexual	M7	3	2	4	7	10	0.7
NativeSexual	M7	3	2	5	10	10	1
NativeSexual	M7	3	2	5	10	10	1
NativeSexual	M7	4	1	1	6	10	0.6
NativeSexual	M7	4	1	1	8	10	0.8
NativeSexual	M7	4	1	2	8	10	0.8
NativeSexual	M7	4	1	2	8	10	0.8
NativeSexual	M7	4	1	3	8	10	0.8
NativeSexual	M7	4	1	3	10	10	1
NativeSexual	M7	4	1	4	10	10	1
NativeSexual	M7	4	1	4	10	10	1
NativeSexual	M7	4	1	5	8	10	0.8
NativeSexual	M7	4	1	5	10	10	1
NativeSexual	M7	4	2	1	3	10	0.3
NativeSexual	M7	4	2	1	9	10	0.9
NativeSexual	M7	4	2	2	9	10	0.9
NativeSexual	M7	4	2	2	10	10	1
NativeSexual	M7	4	2	3	8	10	0.8
NativeSexual	M7	4	2	3	8	10	0.8
NativeSexual	M7	4	2	4	8	10	0.8
NativeSexual	M7	4	2	4	9	10	0.9
NativeSexual	M7	4	2	5	10	10	1
NativeSexual	M7	4	2	5	10	10	1

## Sheet: Body Size Measures
PopType	Pop	Ind	Lmax	Laro	Lavo	long
NativeSexual	M3	M3_1	419.5	412.5	367.2	452.3
NativeSexual	M3	M3_2	393.2	399	357.9	411.8
NativeSexual	M3	M3_3	399.5	394	356.5	403.2
NativeSexual	M3	M3_4	419.3	413.7	366.9	430.6
NativeSexual	M3	M3_5	402.5	396.9	361.3	415.6
NativeSexual	M3	M3_6	391.6	394	352.3	435
NativeSexual	M3	M3_7	402.7	394.7	353.4	423.8
NativeSexual	M3	M3_8	402.5	398.7	355.7	426.8
NativeSexual	M3	M3_9	398.7	395	363.2	421.2
NativeSexual	M3	M3_10	401.1	399.5	363.9	440.2
NativeSexual	M3	M3_11	401	393.7	365.6	436.8
NativeSexual	M3	M3_12	380	374.5	337	402.6
NativeSexual	M3	M3_13	384	378.5	339.6	424
NativeSexual	M3	M3_14	393.2	396.8	365.1	429
NativeSexual	M3	M3_15	391.4	384.1	348.4	419.7
NativeSexual	M3	M3_16	423.8	408.7	365.3	452.1
NativeSexual	M3	M3_17	407.6	400.5	349.6	442.2
NativeSexual	M3	M3_18	394.4	396.6	338	411.3
NativeSexual	M3	M3_19	406.2	417.5	370.7	430.6
NativeSexual	M3	M3_20	395.9	390.7	349.2	430.8
NativeSexual	M11	M11_1	406.6	404.6	361.2	446.3
NativeSexual	M11	M11_2	407.3	407	350.4	459.9
NativeSexual	M11	M11_3	414.9	419.1	372.2	445.7
NativeSexual	M11	M11_4	401.2	404.9	356	446.5
NativeSexual	M11	M11_5	405	396.1	356	441.6
NativeSexual	M11	M11_6	397	391.3	340.7	426.9
NativeSexual	M11	M11_7	412.2	412.6	373.1	444.9
NativeSexual	M11	M11_8	411.2	415.4	360.5	453.4
NativeSexual	M11	M11_9	408.1	398.9	357.7	434.5
NativeSexual	M11	M11_10	396.9	391.3	352	428.9
NativeSexual	M11	M11_11	407.5	406.1	361	435.9
NativeSexual	M11	M11_12	425.4	421.8	367.2	451.6
NativeSexual	M11	M11_13	410.5	412.3	356.1	444
NativeSexual	M11	M11_14	395	385.6	353.8	419.3
NativeSexual	M11	M11_15	421.3	423.1	374.5	451.1
NativeSexual	M11	M11_16	391.2	385.7	348.3	423.1
NativeSexual	M11	M11_17	409.6	406.3	347.9	440
NativeSexual	M11	M11_18	433.6	423.2	367.1	449.4
NativeSexual	M11	M11_19	415.9	418.6	364.8	455.6
NativeSexual	M11	M11_20	426.5	420.8	369.4	456.4
NativeClonal	Ker	KER_1	399.3	391.9	354.4	435
NativeClonal	Ker	KER_2	385	382.7	337.8	422.6
NativeClonal	Ker	KER_3	387.5	391.2	353.8	410.2
NativeClonal	Ker	KER_4	419.6	408	370.9	437.9
NativeClonal	Ker	KER_5	399.2	386.6	339.3	423.7
NativeClonal	Ker	KER_6	394.3	389.6	343.1	425.2
NativeClonal	Ker	KER_7	379.5	375.2	339.6	407.8
NativeClonal	Ker	KER_8	405.4	396.7	344.1	443.1
NativeClonal	Ker	KER_9	399.6	396	348	425.8
NativeClonal	Ker	KER_10	394.6	383.7	340.7	432.7
NativeClonal	Ker	KER_11	395	396.9	346.4	426.9
NativeClonal	Ker	KER_12	407.2	392	337.7	437.8
NativeClonal	Ker	KER_13	399.8	392.2	346.9	434
NativeClonal	Ker	KER_14	409.1	401.6	353	446.3
NativeClonal	Ker	KER_15	407.7	400.3	349.2	448.7
NativeClonal	Ker	KER_16	406.4	406.3	346.4	432.6
NativeClonal	Ker	KER_17	414.5	408.7	360.1	470.8
NativeClonal	Ker	KER_18	398.6	391.5	342	426.7
NativeClonal	Ker	KER_19	389.6	380.2	322.3	415.9
NativeClonal	Ker	KER_20	393.3	382	333.3	428.8
NativeClonal	P3	P3_1	393.2	391.5	350.2	451.7
NativeClonal	P3	P3_2	409.3	408.2	358.7	441.6
NativeClonal	P3	P3_3	395.1	396.9	353.3	424.6
NativeClonal	P3	P3_4	408.7	411	366.5	442.8
NativeClonal	P3	P3_5	417.5	417.5	359.4	425.1
NativeClonal	P3	P3_6	429.1	427.4	363.5	463.3
NativeClonal	P3	P3_7	415.8	415.9	359.5	441.9
NativeClonal	P3	P3_8	410.1	419.5	357.9	438
NativeClonal	P3	P3_9	423.2	423.2	359.5	447.5
NativeClonal	P3	P3_10	407.5	405.6	341.9	433.6
NativeClonal	P3	P3_11	426.8	421.2	372.6	449.3
NativeClonal	P3	P3_12	423.1	426.8	378.1	458.7
NativeClonal	P3	P3_13	415.9	416.1	361.8	447.8
NativeClonal	P3	P3_14	432.4	436.2	383.8	466.2
NativeClonal	P3	P3_15	410.7	414.3	348.9	448.3
NativeClonal	P3	P3_16	406.9	410.6	356.1	448.3
NativeClonal	P3	P3_17	430.7	436.8	370.9	453.3
NativeClonal	P3	P3_18	409.8	408.2	351.3	443.7
NativeClonal	P3	P3_19	402.9	406.7	358.2	431.7
NativeClonal	P3	P3_20	412.5	418.3	350.8	434.7
NativeClonal	Cay	Cay-P1_W01	372.2	369.8	318.5	417.7
NativeClonal	Cay	Cay-P1_W02	373.3	361.6	320.8	395.8
NativeClonal	Cay	Cay-P1_W03	375.6	367.6	325.5	425.8
NativeClonal	Cay	Cay-P1_W04	389.8	379.2	333.8	425.8
NativeClonal	Cay	Cay-P1_W05	364.1	358.3	323.3	406.3
NativeClonal	Cay	Cay-P2_W01	361.8	359.5	332.6	417
NativeClonal	Cay	Cay-P2_W02	390.9	379.2	338.3	415.4
NativeClonal	Cay	Cay-P2_W03	373.4	371	329	407.2
NativeClonal	Cay	Cay-P2_W04	383.8	385	332.6	411.8
NativeClonal	Cay	Cay-P2_W05	373.3	361.6	319.7	410.6
NativeClonal	Cay	Cay-P3_W01	372.1	369.8	323.2	403.6
NativeClonal	Cay	Cay-P3_W02	390.9	373	331.8	426.7
NativeClonal	Cay	Cay-P3_W03	390.9	383.8	336	427
NativeClonal	Cay	Cay-P3_W04	409.6	399.1	354.7	422.4
NativeClonal	Cay	Cay-P3_W05	395.7	378	342	422.3
NativeClonal	Cay	Cay-P4_W01	393.4	378.4	350.5	437.9
NativeClonal	Cay	Cay-P4_W02	397.8	392.1	340.9	421.2
NativeClonal	Cay	Cay-P4_W03	405.1	392.4	344.5	416.7
NativeClonal	Cay	Cay-P4_W04	414.1	408.3	361.7	429.4
NativeClonal	Cay	Cay-P4_W05	391.1	373.5	333.8	414.2
IntroducedClonal	Aust	AusP1_W01	434	422.3	374.5	459.6
IntroducedClonal	Aust	AusP1_W02	389.7	381.7	340.9	437.5
IntroducedClonal	Aust	AusP1_W03	394.4	386.2	343	436.3
IntroducedClonal	Aust	AusP1_W04	397.1	380.7	354	440.5
IntroducedClonal	Aust	AusP1_W05	414.3	394.4	362.9	450.3
IntroducedClonal	Aust	AusP2_W01	410.8	389.9	355.9	448
IntroducedClonal	Aust	AusP2_W02	379.3	364.2	325.6	417.7
IntroducedClonal	Aust	AusP2_W03	410	401.7	356	435.2
IntroducedClonal	Aust	AusP2_W04	404.9	382.8	363	440.1
IntroducedClonal	Aust	AusP2_W05	409.8	393.4	368.9	455.1
IntroducedClonal	Aust	AusP3_W01	395.8	389.9	343.4	439
IntroducedClonal	Aust	AusP3_W02	409.5	388.6	351.2	448
IntroducedClonal	Aust	AusP3_W03	403.8	389.9	347.9	445.7
IntroducedClonal	Aust	AusP3_W04	391.1	384	349	433.1
IntroducedClonal	Aust	AusP3_W05	421.3	409.5	365.3	469
IntroducedClonal	Aust	AusP4_W01	387.6	364.2	336.2	410.6
IntroducedClonal	Aust	AusP4_W02	409.6	390.9	357	450.3
IntroducedClonal	Aust	AusP4_W03	413.6	398.6	370	451
IntroducedClonal	Aust	AusP4_W04	390.8	379.1	332.6	431.7
IntroducedClonal	Aust	AusP4_W05	388.5	371	336	443.3
IntroducedClonal	NCQO	Q0P1_W01	392.1	387.5	347.9	438.7
IntroducedClonal	NCQO	Q0P1_W02	408.3	392	345.3	422.3
IntroducedClonal	NCQO	Q0P1_W03	375.9	375.8	336.4	406
IntroducedClonal	NCQO	Q0P1_W04	400.2	397.9	360.5	425.8
IntroducedClonal	NCQO	Q0P1_W05	402.5	397.8	353.5	432.8
IntroducedClonal	NCQO	Q0P2_W01	395.5	388.5	338.3	434
IntroducedClonal	NCQO	Q0P2_W02	386.2	378.2	347.7	439.8
IntroducedClonal	NCQO	Q0P2_W03	416.5	396.7	364	453.8
IntroducedClonal	NCQO	Q0P2_W04	413	399.1	379.1	431.9
IntroducedClonal	NCQO	Q0P2_W05	409.6	NA	360.5	449.1
IntroducedClonal	NCQO	Q0P3_W01	406	392	354.7	450.3
IntroducedClonal	NCQO	Q0P3_W02	380.3	372.1	336	408.6
IntroducedClonal	NCQO	Q0P3_W03	399	382.6	357	449.3
IntroducedClonal	NCQO	Q0P3_W04	380.3	378	348.9	429.3
IntroducedClonal	NCQO	Q0P3_W05	394.3	378	333.6	431.7
IntroducedClonal	NCQO	Q0P4_W01	389.7	378	342.8	435.2
IntroducedClonal	NCQO	Q0P4_W02	423.4	414.7	376.5	454.2
IntroducedClonal	NCQO	Q0P4_W03	397.2	384	360.5	439.6
IntroducedClonal	NCQO	Q0P4_W04	369.2	358.9	329.7	416.2
IntroducedClonal	NCQO	Q0P4_W05	404.4	391.3	359.1	451.5
